# Supplementary material for: Predicting volume of distribution with decision tree-based regression methods using predicted tissue:plasma partition coefficients
Source: J Cheminform. 2015 Feb 26;7:6. doi: 10.1186/s13321-015-0054-x (PMC4356883; doi:10.1186/s13321-015-0054-x)
Supplement: Additional file 1: — The following additional data are available with the online version of this paper. Additional file 1 is a table in MS Excel format listing experimentally derived Kt:p values collated from the literature for a number of rat tissues for 110 compounds including the original references for the data. [file 13321_2015_54_MOESM1_ESM.xlsx]

## Sheet: Log-Kp-target-110-compounds-SUP
NOTE: Data from Rodgers et al (2005) has been converted from Kpu published in the paper (unbound tissue/plasma partition coefficient) to tissue/plasma partition coefficient using the fraction unbound in plasma
Compound	Log_Muscle/plasma	Reference	Log_Brain/plasma	Reference	Log_Intestinec/plasma	Reference	Log_Lung/plasma	Reference	Log_Spleen/plasma	Reference	Log_heart/plasma	Reference	Log_skin/plasma	Reference	Log_bone/plasma	Reference	Log_Adipose_tissue/plasma	Reference	Log_kidneys/plasma	Reference	Log_liver/plasma	Reference	Log_gut/plasma	Reference	Log_pancrease/plasma	Reference	Log_Thymus/plasma	Reference	Fraction Unbound in Plasma	Reference
2,3-Dideoxyinosine	-0.161151	Poulin & Theil, 2000	-0.337242	Poulin & Theil, 2000	-0.29243	Poulin & Theil, 2000	?	Poulin & Theil, 2000	-0.0177288	Poulin & Theil, 2000	?		?		?		?		?		?		?		?		?
2,4-Dichlorophenoxyacetic acid	?	Poulin & Theil, 2000	0.152288	Poulin & Theil, 2000	?		?	Poulin & Theil, 2000	?		?		?		?		?		?		?		?		?		?
5-butyl-5-ethyl barbituric acid	-0.207608	Jansson et al, 2008	-0.0362122	Jansson et al, 2008	?		-0.136677	Jansson et al, 2008	?		0.0413927	Jansson et al, 2008	-0.0705811	Jansson et al, 2008	?	Jansson et al, 2008	-0.0222764	Jansson et al, 2008	0.376577	Jansson et al, 2008	0.164353	Jansson et al, 2008	-0.102373	Jansson et al, 2008	?		?
5-ethyl-5-ethyl barbituric acid	-0.275724	Jansson et al, 2008	-0.19382	Jansson et al, 2008	?		-0.148742	Jansson et al, 2008	?		-0.107905	Jansson et al, 2008	-0.309804	Jansson et al, 2008	?	Jansson et al, 2008	-0.619789	Jansson et al, 2008	0.209515	Jansson et al, 2008	-0.136677	Jansson et al, 2008	-0.29243	Jansson et al, 2008	?		?
5-heptyl-5-ethyl barbituric acid	-0.236572	Jansson et al, 2008	0.10721	Jansson et al, 2008	?		0.0413927	Jansson et al, 2008	?		0.0413927	Jansson et al, 2008	0.290035	Jansson et al, 2008	?	Jansson et al, 2008	0.549003	Jansson et al, 2008	0.303196	Jansson et al, 2008	0.549003	Jansson et al, 2008	0.10721	Jansson et al, 2008	?		?
5-nonyl-5-ethyl barbituric acid	0.18327	Jansson et al, 2008, Poulin & Theil, 2000	0.389166	Jansson et al, 2008	?		0.50515	Jansson et al, 2008	?		0.0413927	Jansson et al, 2008	0.559907	Jansson et al, 2008	?	Jansson et al, 2008	0.832509	Jansson et al, 2008	0.290035	Jansson et al, 2008	0.827369	Jansson et al, 2008	0.389166	Jansson et al, 2008	?		?
5-pentyl-5-ethyl barbituric acid	-0.21467	Jansson et al, 2008	-0.0362122	Jansson et al, 2008	?		-0.180456	Jansson et al, 2008	?		-0.0362122	Jansson et al, 2008	0.049218	Jansson et al, 2008	?	Jansson et al, 2008	0.206826	Jansson et al, 2008	0.361728	Jansson et al, 2008	0.238046	Jansson et al, 2008	-0.0604807	Jansson et al, 2008	?		?
5-propyl-5-ethyl barbituric acid	-0.251812	Jansson et al, 2008	-0.161151	Jansson et al, 2008	?		-0.0809219	Jansson et al, 2008	?		-0.0132283	Jansson et al, 2008	-0.207608	Jansson et al, 2008	?	Jansson et al, 2008	-0.337242	Jansson et al, 2008	0.305351	Jansson et al, 2008	-0.0132283	Jansson et al, 2008	-0.187087	Jansson et al, 2008	?		?
Acebutolol-R	0.667191	Rodgers et al, 2005	-0.345438	Rodgers et al, 2005	?		0.986503	Rodgers et al, 2005	?	Rodgers et al, 2005	0.72837	Rodgers et al, 2005	0.45243	Rodgers et al, 2005	-1.28567	Rodgers et al, 2005	0.00911081	Rodgers et al 2004	1.34199	Rodgers et al, 2005	1.46802	Rodgers et al, 2005	1.91845	Rodgers et al, 2005	?	Rodgers et al, 2005	0.704922	Rodgers et al, 2005	0.74	Obach et al 2008
Acebutolol-S	0.653849	Rodgers et al, 2005	-0.440572	Rodgers et al, 2005	?		0.794544	Rodgers et al, 2005	?	Rodgers et al, 2005	0.638609	Rodgers et al, 2005	0.396862	Rodgers et al, 2005	-1.35262	Rodgers et al, 2005	-0.101385	Rodgers et al 2004	1.51857	Rodgers et al, 2005	1.40326	Rodgers et al, 2005	1.96614	Rodgers et al, 2005	?	Rodgers et al, 2005	0.647383	Rodgers et al, 2005	0.74	Obach et al 2008
Alfentanil	-0.508638	Poulin & Theil, 2000	?	Poulin & Theil, 2000	?		-0.107905	Poulin & Theil, 2000	?		-0.259637	Poulin & Theil, 2000	?		?		?		?		?		?		?		?
Betaxolol-R	1.01703	Rodgers et al, 2005	0.991226	Rodgers et al, 2005	?		2.18639	Rodgers et al, 2005	?	Rodgers et al, 2005	1.25042	Rodgers et al, 2005	0.691965	Rodgers et al, 2005	0.998259	Rodgers et al, 2005	0.347915	Rodgers et al 2004	1.64345	Rodgers et al, 2005	1.99476	Rodgers et al, 2005	1.4823	Rodgers et al, 2005	?	Rodgers et al, 2005	1.41027	Rodgers et al, 2005	0.4	Obach et al 2008
Betaxolol-S	1.00346	Rodgers et al, 2005	0.985875	Rodgers et al, 2005	?		2.13098	Rodgers et al, 2005	?	Rodgers et al, 2005	1.20085	Rodgers et al, 2005	0.658965	Rodgers et al, 2005	0.974972	Rodgers et al, 2005	0.325516	Rodgers et al 2004	1.60638	Rodgers et al, 2005	1.90309	Rodgers et al, 2005	1.44716	Rodgers et al, 2005	?	Rodgers et al, 2005	1.344	Rodgers et al, 2005	0.4	Obach et al 2008
Biperiden	0.491362	Jansson et al, 2008	0.845098	Jansson et al, 2008	1.04139	Poulin & Theil, 2000	1.98204	Jansson et al, 2008; Poulin & Theil, 2000	?		0.845098	Jansson et al, 2008	0.60206	Jansson et al, 2008	0.30103	Jansson et al, 2008	1.76343	Jansson et al, 2008	1.04139	Jansson et al, 2008	?	Jansson et al, 2008	1.04139	Jansson et al, 2008	?		?		0.097	Obach et al 2008
Bisoprolol-R	0.622318	Rodgers et al, 2005	0.105101	Rodgers et al, 2005	?		1.51151	Rodgers et al, 2005	?	Rodgers et al, 2005	0.702068	Rodgers et al, 2005	0.227784	Rodgers et al, 2005	0.578456	Rodgers et al, 2005	-0.0976707	Rodgers et al 2004	1.28641	Rodgers et al, 2005	1.24768	Rodgers et al, 2005	1.3137	Rodgers et al, 2005	?	Rodgers et al, 2005	0.823865	Rodgers et al, 2005	0.66	Obach et al 2008
Bisoprolol-S	0.608419	Rodgers et al, 2005	0.141763	Rodgers et al, 2005	?		1.51327	Rodgers et al, 2005	?	Rodgers et al, 2005	0.715519	Rodgers et al, 2005	0.234517	Rodgers et al, 2005	0.536382	Rodgers et al, 2005	-0.101275	Rodgers et al 2004	1.28493	Rodgers et al, 2005	1.25091	Rodgers et al, 2005	1.29955	Rodgers et al, 2005	?	Rodgers et al, 2005	0.757563	Rodgers et al, 2005	0.66	Obach et al 2008
Bromperidol	?	Poulin & Theil, 2000	1.38021	Poulin & Theil, 2000	?		?	Poulin & Theil, 2000	?		?		?		?		?		?		?		?		?		?
Carvedilol-R	-0.102373	Jansson et al, 2008	?	Jansson et al, 2008	?		1.53148	Jansson et al, 2008	0.507856	Rodgers et al, 2005	0.544068	Jansson et al, 2008	?	Jansson et al, 2008	?	Jansson et al, 2008	-0.09691	Jansson et al, 2008	0.431364	Jansson et al, 2008	0.643453	Jansson et al, 2008	?	Jansson et al, 2008	?		?		0.02	Obach et al 2008
Carvedilol-S	0.20412	Jansson et al, 2008	?	Jansson et al, 2008	?		1.87852	Jansson et al, 2008	0.733999	Rodgers et al, 2005	0.869232	Jansson et al, 2008	?	Jansson et al, 2008	?	Jansson et al, 2008	0.278754	Jansson et al, 2008	0.845098	Jansson et al, 2008	1.07918	Jansson et al, 2008	?	Jansson et al, 2008	?		?		0.02	Obach et al 2008
Cefazolin	-0.769551	Poulin & Theil, 2000	?		?	Poulin & Theil, 2000	-0.69897	Poulin & Theil, 2000; Jansson et al, 2008	?		-0.958607	Poulin & Theil, 2000; Jansson et al, 2008	-0.530178	Poulin & Theil, 2000	-0.90309	Poulin & Theil, 2000; Jansson et al, 2008	?	Jansson et al, 2008	0.445604	Jansson et al, 2008	-0.102373	Jansson et al, 2008	-0.958607	Jansson et al, 2008	?		?
Ceftazidime	?	Poulin & Theil, 2000	?		?		-0.356547	Poulin & Theil, 2000	?		-0.657577	Poulin & Theil, 2000	-0.408935	Poulin & Theil, 2000	?		?		?		?		?		?		?
Chlorpromazine	?	Poulin & Theil, 2000	1.0607	Poulin & Theil, 2000	?		?	Poulin & Theil, 2000	?		?		?		?		?		?		?		?		?		?
Cisapride	?	De Buck et al, 2007	0.193125	De Buck et al, 2007	?		1.03342	De Buck et al, 2007	?		0.285557	De Buck et al, 2007	?		?		?		0.864511	De Buck et al, 2007	1.233	De Buck et al, 2007	?		?		?
Clobazam	?		?		?		?	Poulin & Theil, 2000	?		?		?		?		?		?		?		?		?		?
Clozapine	?	Poulin & Theil, 2000	1.30103	Poulin & Theil, 2000	?		?	Poulin & Theil, 2000	?		?		?		?		?		?		?		?		?		?
Cocaine	0.480007	Jansson et al, 2008	0.846337	Jansson et al, 2008	?		?	Jansson et al, 2008	?		?	Jansson et al, 2008	?	Jansson et al, 2008	?	Jansson et al, 2008	0.71265	Jansson et al, 2008	1.11992	Jansson et al, 2008	?	Jansson et al, 2008	0.841359	Jansson et al, 2008	?		?
Cotinine	-0.0530567	Poulin & Theil, 2000	-0.376751	Poulin & Theil, 2000	-0.170696	Poulin & Theil, 2000	-0.236572	Poulin & Theil, 2000; Jansson et al, 2008	?		-0.288193	Poulin & Theil, 2000; Jansson et al, 2008	?		?		-1.09691	Jansson et al, 2008	-0.00436481	Jansson et al, 2008	-0.19382	Jansson et al, 2008	-0.275724	Jansson et al, 2008	?		?
Diazepam	0.152288	Poulin & Theil, 2000	0.0293838	Jansson et al, 2008	0.283301	Poulin & Theil, 2000	0.528917	Poulin & Theil, 2000	?		0.356026	Poulin & Theil, 2000	0.542825	Poulin & Theil, 2000	?		?		0.378398	Jansson et al, 2008	?		?		?		?
Dicloxacillin	-1.30103	Poulin & Theil, 2000	?		?		-0.920819	Poulin & Theil, 2000	-1.04576	Poulin & Theil, 2000	-1.1549	Poulin & Theil, 2000	?		?		?		?		?		?		?		?
Digoxin	0.146128	Poulin & Theil, 2000	?		?		?		?		0.130334	Poulin & Theil, 2000	?		?		?		?		?		?		?		?
Disopyramide R-	0.361728	Jansson et al, 2008	-0.0268721	Jansson et al, 2008	?		0.897627	Jansson et al, 2008	?		0.307496	Jansson et al, 2008	?	Jansson et al, 2008	?	Jansson et al, 2008	?	Jansson et al, 2008	?	Jansson et al, 2008	?	Jansson et al, 2008	?	Jansson et al, 2008	?		?
Disopyramide S-	0.32838	Jansson et al, 2008	-0.267606	Jansson et al, 2008	?		0.845098	Jansson et al, 2008	?		0.313867	Jansson et al, 2008	?	Jansson et al, 2008	?	Jansson et al, 2008	?	Jansson et al, 2008	?	Jansson et al, 2008	?	Jansson et al, 2008	?	Jansson et al, 2008	?		?
Domperidone	0.537819	De Buck et al, 2007	-0.917215	De Buck et al, 2007	?		1.0086	De Buck et al, 2007	?		0.587711	De Buck et al, 2007	?		?		?		1.35218	De Buck et al, 2007	1.13988	De Buck et al, 2007	?		?		?
Ethoxybenzamide	-0.0942041	Poulin & Theil, 2000	-0.00877392	Poulin & Theil, 2000	-0.221849	Poulin & Theil, 2000	-0.00877392	Poulin & Theil, 2000	?		0.00860017	Poulin & Theil, 2000	0.0211893	Poulin & Theil, 2000	?		?		?		?		?		?		?
Fentanyl	0.494155	Poulin & Theil, 2000	0.55145	De Buck et al, 2007	?		1.13862	Poulin & Theil, 2000	1.46894	Rodgers et al, 2005	0.658011	Poulin & Theil, 2000	0.347135	Rodgers et al, 2005	?		1.45454	Rodgers et al 2004	1.08636	De Buck et al, 2007	0.583199	De Buck et al, 2007	0.949975	Rodgers et al, 2005	1.35641	Rodgers et al, 2005	?		0.16	Obach et al 2008
Flecainide-R	0.857332	Jansson et al, 2008	0.176091	Jansson et al, 2008	?		2.04532	Jansson et al, 2008	?		0.829304	Jansson et al, 2008	?	Jansson et al, 2008	?	Jansson et al, 2008	?	Jansson et al, 2008	1.10721	Jansson et al, 2008	?	Jansson et al, 2008	?	Jansson et al, 2008	?		?
Flecainide-S	0.838849	Jansson et al, 2008	0.176091	Jansson et al, 2008	?		1.88366	Jansson et al, 2008	?		0.79588	Jansson et al, 2008	?	Jansson et al, 2008	?	Jansson et al, 2008	?	Jansson et al, 2008	1.21748	Jansson et al, 2008	?	Jansson et al, 2008	?	Jansson et al, 2008	?		?
Fleroxacin	0.30103	Jansson et al, 2008	?	Jansson et al, 2008	?		0.332438	Jansson et al, 2008	?		0.40654	Jansson et al, 2008	?	Jansson et al, 2008	0.0791812	Jansson et al, 2008	?	Jansson et al, 2008	?	Jansson et al, 2008	?	Jansson et al, 2008	?	Jansson et al, 2008	?		?
Fluphenazine	?	Poulin & Theil, 2000	1.48855	Poulin & Theil, 2000	?		?	Poulin & Theil, 2000	?		?		?		?		?		?		?		?		?		?
Flurazepam	0.690196	Poulin & Theil, 2000	?	Poulin & Theil, 2000	?		?	Poulin & Theil, 2000	?		?	Poulin & Theil, 2000	?		?		?		?		?		?		?		?
Galantamine	0.330414	De Buck et al, 2007	0.178977	De Buck et al, 2007	?		?	De Buck et al, 2007	?		?	De Buck et al, 2007	?		?		?		1.14301	De Buck et al, 2007	0.403121	De Buck et al, 2007	?		?		?
Glycyrrhetinic acid	-1	Poulin & Theil, 2000	-1.39794	Poulin & Theil, 2000	?		-0.657577	Poulin & Theil, 2000	-1.13077	Poulin & Theil, 2000	-0.920819	Poulin & Theil, 2000	-0.79588	Poulin & Theil, 2000	?		?		?		?		?		?		?
Glycyrrhizin	-1.25964	Poulin & Theil, 2000	?	Poulin & Theil, 2000	?		-1.25964	Poulin & Theil, 2000	?		-1.60206	Poulin & Theil, 2000	-0.809668	Poulin & Theil, 2000	?		?		?		?		?		?		?
Haloperidol	?	Poulin & Theil, 2000	1.33846	Poulin & Theil, 2000	?		?	Poulin & Theil, 2000	?		?	Poulin & Theil, 2000	?	Poulin & Theil, 2000	?		?		?		?		?		?		?
Hexobarbitone (hexobarbital)	-0.200659	Jansson et al, 2008	?	Jansson et al, 2008	0.200029	Poulin & Theil, 2000	0.518514	Jansson et al, 2008	?		0.0413927	Jansson et al, 2008	-0.0409586	Jansson et al, 2008	?	Jansson et al, 2008	0.20412	Jansson et al, 2008	0.176091	Jansson et al, 2008	0.778151	Jansson et al, 2008	0.113943	Jansson et al, 2008	?		?
Imipramine	1.04766	Jansson et al, 2008	0.856427	Rodgers et al, 2005	?		2.19446	Jansson et al, 2008	1.25346	Rodgers et al, 2005	0.835532	Rodgers et al, 2005	0.225309	Jansson et al, 2008	?	Jansson et al, 2008	0.710963	Jansson et al, 2008	1.80895	Jansson et al, 2008	2.45294	Jansson et al, 2008	1.48058	Jansson et al, 2008	1.13513	Rodgers et al, 2005	?		0.075	Obach et al 2008
Inaperisone	0.612784	Jansson et al, 2008	1.07918	Jansson et al, 2008	?		1.51851	Jansson et al, 2008	?		0.869232	Jansson et al, 2008	0.799341	Jansson et al, 2008	?	Jansson et al, 2008	1.20412	Jansson et al, 2008	1.76343	Jansson et al, 2008	1.53148	Jansson et al, 2008	?	Jansson et al, 2008	?		?
Laniquidar	0.849419	De Buck et al, 2007	0.456366	De Buck et al, 2007	?		1.58771	De Buck et al, 2007	?		0.764923	De Buck et al, 2007	?		?		?		1.07918	De Buck et al, 2007	1.22531	De Buck et al, 2007	?		?		?
Lidocaine	0.163936	Rodgers et al, 2005	0.449463	Rodgers et al, 2005	?		0.518514	Rodgers et al, 2005	0.618884	Rodgers et al, 2005	0.374638	Rodgers et al, 2005	0.350384	Rodgers et al, 2005	?	Rodgers et al, 2005	?	Rodgers et al 2004	1.17461	Rodgers et al, 2005	0.999957	Rodgers et al, 2005	0.432328	Rodgers et al, 2005	?	Rodgers et al, 2005	?	Rodgers et al, 2005	0.33	Obach et al 2008
Loperamide	?	De Buck et al, 2007	?	De Buck et al, 2007	?		1.55509	De Buck et al, 2007	?		?	De Buck et al, 2007	?		?		?		0.968483	De Buck et al, 2007	0.69897	De Buck et al, 2007	?		?		?
Lorcainide	0.450249	De Buck et al, 2007	0.181844	De Buck et al, 2007	?		1.2878	De Buck et al, 2007	?		0.462398	De Buck et al, 2007	?		?		?		0.753583	De Buck et al, 2007	-0.244125	De Buck et al, 2007	?		?		?
Lubeluzole	0.30963	De Buck et al, 2007	0.61595	De Buck et al, 2007	?		1.25768	De Buck et al, 2007	?		?	De Buck et al, 2007	?		?		?		0.995635	De Buck et al, 2007	1.44248	De Buck et al, 2007	?		?		?
Medazepam	0.342423	Poulin & Theil, 2000	?		?		?	Poulin & Theil, 2000	?		?		?		?		?		?		?		?		?		?
Metoprolol-R	0.792672	Rodgers et al, 2005	0.852431	Rodgers et al, 2005	?		1.44827	Rodgers et al, 2005	?	Rodgers et al, 2005	0.87999	Rodgers et al, 2005	0.543273	Rodgers et al, 2005	0.754715	Rodgers et al, 2005	0.061754	Rodgers et al 2004	1.46823	Rodgers et al, 2005	1.64432	Rodgers et al, 2005	1.15933	Rodgers et al, 2005	?	Rodgers et al, 2005	1.10585	Rodgers et al, 2005	0.88	Obach et al 2008
Metoprolol-S	0.780807	Rodgers et al, 2005	0.878981	Rodgers et al, 2005	?		1.4577	Rodgers et al, 2005	?	Rodgers et al, 2005	0.833224	Rodgers et al, 2005	0.50199	Rodgers et al, 2005	0.760724	Rodgers et al, 2005	0.0343878	Rodgers et al 2004	1.46823	Rodgers et al, 2005	1.68563	Rodgers et al, 2005	1.0812	Rodgers et al, 2005	?	Rodgers et al, 2005	1.06833	Rodgers et al, 2005	0.88	Obach et al 2008
Miloxacin	?	Poulin & Theil, 2000	-0.920819	Poulin & Theil, 2000	?		-0.29243	Poulin & Theil, 2000	-0.481486	Poulin & Theil, 2000	?	Poulin & Theil, 2000	?		?		?		?		?		?		?		?
Morphine	0.365582	Rodgers et al, 2005	?		?		?		?		?		?		?		?		?		?		?		?		?		0.65	Obach et al 2008
N-Acetylprocainamide	?	Poulin & Theil, 2000	?	Poulin & Theil, 2000	?		?	Poulin & Theil, 2000	?		0.335458	Poulin & Theil, 2000	?		?		?		?		?		?		?		?
Nebivolol	0.469822	De Buck et al 2006	0.571709	De Buck et al, 2007	?		1.9987	De Buck et al, 2007	?		0.673021	De Buck et al, 2007	?		?		?		1.02531	De Buck et al, 2007	1.14922	De Buck et al, 2007	?		?		?
Neostigmine	-0.229148	Poulin & Theil, 2000	?		?		?	Poulin & Theil, 2000	?		?		?		?		?		?		?		?		?		?
n-Hexylbarbital	-0.221849	Poulin & Theil, 2000	?		?		?	Poulin & Theil, 2000	?		?		?		?		?		?		?		?		?		?
Nicotine	0.190332	Poulin & Theil, 2000	0.322219	Poulin & Theil, 2000	0.20412	Poulin & Theil, 2000	0.176091	Poulin & Theil, 2000	?		0.09691	Poulin & Theil, 2000	0.0413927	Poulin & Theil, 2000	?		-0.455932	Poulin 2000 et al	1.17638	Rodgers et al, 2005	0.59786	Rodgers et al, 2005	?		?		?		0.95	Obach et al 2008
N-Methylpentobarbital	0.113943	Poulin & Theil, 2000	?		?		?	Poulin & Theil, 2000	?		?		?		?		?		?		?		?		?		?
Norfloxacin	-0.0362122	Poulin & Theil, 2000	?		?		0.127105	Poulin & Theil, 2000	?		?		?		?		?		?		?		?		?		?
Oxprenolol-R	0.484015	Rodgers et al, 2005	0.110994	Rodgers et al, 2005	?		1.20107	Rodgers et al, 2005	?	Rodgers et al, 2005	0.562055	Rodgers et al, 2005	0.137607	Rodgers et al, 2005	0.270632	Rodgers et al, 2005	-0.235973	Rodgers et al 2004	1.1518	Rodgers et al, 2005	0.931661	Rodgers et al, 2005	1.10367	Rodgers et al, 2005	?	Rodgers et al, 2005	0.61574	Rodgers et al, 2005	0.24	Rodgers et al 2004
Oxprenolol-S	0.581608	Rodgers et al, 2005	0.393259	Rodgers et al, 2005	?		1.32715	Rodgers et al, 2005	?	Rodgers et al, 2005	0.646208	Rodgers et al, 2005	0.232081	Rodgers et al, 2005	0.366535	Rodgers et al, 2005	-0.15814	Rodgers et al 2004	1.24561	Rodgers et al, 2005	1.09412	Rodgers et al, 2005	1.04906	Rodgers et al, 2005	?	Rodgers et al, 2005	0.708591	Rodgers et al, 2005	0.36	Rodgers et al 2004
Pefloxacin	0.354108	Poulin & Theil, 2000	-0.853872	Poulin & Theil, 2000	?		0.262451	Poulin & Theil, 2000	0.526339	Poulin & Theil, 2000	0.348305	Poulin & Theil, 2000	?		?		?		?		?		?		?		?
Penicillin	-1.22185	Poulin & Theil, 2000	?		?		-0.79588	Poulin & Theil, 2000	-1		-1	Poulin & Theil, 2000	?		?		?		?		?		?		?		?
Penicillin V	-1.22185	Jansson et al, 2008	?	Jansson et al, 2008	?		-0.79588	Jansson et al, 2008	?		-1	Jansson et al, 2008	?	Jansson et al, 2008	?	Jansson et al, 2008	?	Jansson et al, 2008	0.568202	Jansson et al, 2008	-0.60206	Jansson et al, 2008	-0.0132283	Jansson et al, 2008	?		?
Pentazocin	0.770115	Poulin & Theil, 2000	0.63749	Poulin & Theil, 2000	0.667453	Poulin & Theil, 2000	1.43345	Poulin & Theil, 2000	?		0.7348	Poulin & Theil, 2000	0.667453	Poulin & Theil, 2000	0.7348	Poulin & Theil, 2000	?		?		?		?		?		?
Pentazocine	0.698275	Rodgers et al, 2005	0.565576	Rodgers et al, 2005	?		1.36192	Rodgers et al, 2005	?	Rodgers et al, 2005	0.662947	Rodgers et al, 2005	0.595386	Rodgers et al, 2005	0.662947	Rodgers et al, 2005	0.322653	Rodgers et al 2004	1.23254	Rodgers et al, 2005	0.294356	Rodgers et al, 2005	0.595386	Rodgers et al, 2005	?	Rodgers et al, 2005	?	Rodgers et al, 2005	0.39	Obach et al 2008
Pentobarbital	-0.09691	Poulin & Theil, 2000	?		?		?	Poulin & Theil, 2000	?		?		?		?		0.113943	Poulin 2000 et al	?		?		?		?		?
Pethidine	0.716003	Jansson et al, 2008	?	Jansson et al, 2008	?		1.38453	Jansson et al, 2008	?		?	Jansson et al, 2008	?	Jansson et al, 2008	?	Jansson et al, 2008	0.620136	Jansson et al, 2008	1.45317	Jansson et al, 2008	2.41877	Jansson et al, 2008	1.22011	Jansson et al, 2008	?		?
Phencyclidine	0.0519239	Rodgers et al, 2005	0.281261	Rodgers et al, 2005	?		1.48458	Rodgers et al, 2005	?	Rodgers et al, 2005	0.212454	Rodgers et al, 2005	?	Rodgers et al, 2005	?	Rodgers et al, 2005	1.66134	Rodgers et al 2004	0.943742	Rodgers et al, 2005	0.777064	Rodgers et al, 2005	?	Rodgers et al, 2005	?	Rodgers et al, 2005	?	Rodgers et al, 2005	0.35	Obach et al 2008
Phenobarbital	0.123852	Poulin & Theil, 2000	?		0.231724	Poulin & Theil, 2000	-0.00877392	Poulin & Theil, 2000	?		0.161368		0.198657	Poulin & Theil, 2000	?		-0.49485	Poulin 2000 et al	?		?		?		?		?
Phenytoin	-0.356547	Poulin & Theil, 2000	-0.271646	Poulin & Theil, 2000	-0.207608	Poulin & Theil, 2000	-0.255707	Poulin & Theil, 2000	?		-0.376751	Poulin & Theil, 2000	-0.283997	Poulin & Theil, 2000	?		0.176091	Poulin 2000 et al	?		?		?		?		?
Pindolol-R	0.959328	Rodgers et al, 2005	0.763428	Rodgers et al, 2005	?		1.58099	Rodgers et al, 2005	?	Rodgers et al, 2005	1.20118	Rodgers et al, 2005	0.513164	Rodgers et al, 2005	0.490155	Rodgers et al, 2005	0.0918076	Rodgers et al 2004	1.73144	Rodgers et al, 2005	1.21521	Rodgers et al, 2005	1.471	Rodgers et al, 2005	?	Rodgers et al, 2005	1.01385	Rodgers et al, 2005	0.58	Obach et al 2008
Pindolol-S	0.74434	Rodgers et al, 2005	0.595937	Rodgers et al, 2005	?		1.36331	Rodgers et al, 2005	?	Rodgers et al, 2005	0.85685	Rodgers et al, 2005	0.31973	Rodgers et al, 2005	0.243435	Rodgers et al, 2005	-0.312293	Rodgers et al 2004	1.35892	Rodgers et al, 2005	0.742976	Rodgers et al, 2005	1.14724	Rodgers et al, 2005	?	Rodgers et al, 2005	0.714279	Rodgers et al, 2005	0.58	Obach et al 2008
Pipemidic acid	-0.283997	Poulin & Theil, 2000	-1	Poulin & Theil, 2000	?		-0.142668	Poulin & Theil, 2000	-0.0315171	Poulin & Theil, 2000	-0.200659	Poulin & Theil, 2000	?		0.09691	Poulin & Theil, 2000	?		?		?		?		?		?
p-Phenylbenzoic acid	-1.09691	Poulin & Theil, 2000	-1.25964	Poulin & Theil, 2000	-0.823909	Poulin & Theil, 2000	-0.552842	Poulin & Theil, 2000	-1	Poulin & Theil, 2000	-0.638272	Poulin & Theil, 2000	-0.823909	Poulin & Theil, 2000	?		?		?		?		?		?		?
Prazepam	0.255273	Poulin & Theil, 2000	?		?		?	Poulin & Theil, 2000	?		?	Poulin & Theil, 2000	?		?		?		?		?		?		?		?
Procainamide	0.450619	Rodgers et al, 2005	?	Rodgers et al, 2005	?		?	Rodgers et al, 2005	?	Rodgers et al, 2005	0.352414	Rodgers et al, 2005	?	Rodgers et al, 2005	?	Rodgers et al, 2005	-0.929593	Rodgers et al 2004	0.763757	Rodgers et al, 2005	0.462098	Rodgers et al, 2005	?	Rodgers et al, 2005	?	Rodgers et al, 2005	?	Rodgers et al, 2005	0.84	Obach et al 2008
Procaine	?		?		?		?		?		?		?		?		-0.346787	Poulin 2000 et al	?		?		?		?		?
Promazine	?	Poulin & Theil, 2000	1.79588	Poulin & Theil, 2000	?		?	Poulin & Theil, 2000	?		?		?		?		?		?		?		?		?		?
Propofol	0.0253059	Jansson et al, 2008	0.913814	Poulin & Theil, 2000	?		0.644439	Jansson et al, 2008	?		0.636488	Jansson et al, 2008	?		?		?		?		1.11628	Jansson et al, 2008	?		?		?
Propranolol	?	Poulin & Theil, 2000	?		?		0.69897	Poulin & Theil, 2000	?		?		?		?		?		?		?		?		?		?
Propranolol-R	1.15927	Rodgers et al, 2005	1.69714	Rodgers et al, 2005	?		2.26806	Rodgers et al, 2005	?	Rodgers et al, 2005	1.46997	Rodgers et al, 2005	0.918764	Rodgers et al, 2005	1.02882	Rodgers et al, 2005	0.693727	Rodgers et al 2004	1.67504	Rodgers et al, 2005	1.62849	Rodgers et al, 2005	1.68097	Rodgers et al, 2005	?	Rodgers et al, 2005	1.57634	Rodgers et al, 2005	0.13	Obach et al 2008
Propranolol-S	0.984932	Rodgers et al, 2005	1.56265	Rodgers et al, 2005	?		2.12972	Rodgers et al, 2005	?	Rodgers et al, 2005	1.20737	Rodgers et al, 2005	0.721398	Rodgers et al, 2005	0.840671	Rodgers et al, 2005	0.390405	Rodgers et al 2004	1.55799	Rodgers et al, 2005	1.47756	Rodgers et al, 2005	1.37401	Rodgers et al, 2005	?	Rodgers et al, 2005	1.39498	Rodgers et al, 2005	0.13	Obach et al 2008
Prucalopride	0.659916	De Buck et al, 2007	-0.366532	De Buck et al, 2007	?		1.02531	De Buck et al, 2007	?		0.633468	De Buck et al, 2007	?		?		?		1.24551	De Buck et al, 2007	0.943	De Buck et al, 2007	?		?		?
Pyridostigmine	-0.283997	Poulin & Theil, 2000	?		?		?	Poulin & Theil, 2000	?		0.0413927	Poulin & Theil, 2000	?		?		?		?		?		?		?		?
Quinidine	0.531479	Jansson et al, 2008	0.176091	Jansson et al, 2008	?		1.65514	Jansson et al, 2008	1.27651	Rodgers et al, 2005	1.13672	Jansson et al, 2008	?	Jansson et al, 2008	?	Jansson et al, 2008	?	Jansson et al, 2008	1.26482	Jansson et al, 2008	1.4183	Jansson et al, 2008	1.31387	Jansson et al, 2008	0.836577	Rodgers et al, 2005	?		0.26	Obach et al 2008
Ritanserin	0.480007	De Buck et al, 2007	0.342423	De Buck et al, 2007	?		1.38021	De Buck et al, 2007	?		?	De Buck et al, 2007	?		?		?		1.02119	De Buck et al, 2007	1.26951	De Buck et al, 2007	?		?		?
Sabeluzole	?	De Buck et al, 2007	0.729974	De Buck et al, 2007	?		1.46538	De Buck et al, 2007	?		?	De Buck et al, 2007	?		?		?		1.01703	De Buck et al, 2007	1.57634	De Buck et al, 2007	?		?		?
Salicylic acid	-0.782516	Poulin & Theil, 2000	?		?		?	Poulin & Theil, 2000	?		?		-0.530178	Poulin & Theil, 2000	?		?		?		?		?		?		?
Sparfloxacin	0.285557	Jansson et al, 2008	?	Jansson et al, 2008	?		0.389166	Jansson et al, 2008	?		0.320146	Jansson et al, 2008	0.298853	Jansson et al, 2008	0.318063	Jansson et al, 2008	-0.744727	Jansson et al, 2008	0.877947	Jansson et al, 2008	0.653213	Jansson et al, 2008	0.994317	Jansson et al, 2008	?		?
Sufentanil	0.232996	De Buck et al, 2007	0.318063	De Buck et al, 2007	?		0.790988	De Buck et al, 2007	?		0.255273	De Buck et al, 2007	?		?		?		0.0681859	De Buck et al, 2007	-0.332547	De Buck et al, 2007	?		?		?
Tenoxicam	-1.30103	Jansson et al, 2008	?	Jansson et al, 2008	?		-0.744727	Jansson et al, 2008	?		-1	Jansson et al, 2008	-1.04576	Jansson et al, 2008	-1.22185	Jansson et al, 2008	-1.69897	Jansson et al, 2008	-0.236572	Jansson et al, 2008	-0.19382	Jansson et al, 2008	-0.853872	Jansson et al, 2008	?		?
Tetrachlorodibenzo-p-dioxin	0.643453	Poulin & Theil, 2000	?		?		?	Poulin & Theil, 2000	?		?		?		?		?		?		?		?		?		?
Tetracycline	0.293363	Poulin & Theil, 2000	?		?		?	Poulin & Theil, 2000	?		?		?		0.850646	Poulin & Theil, 2000	?		?		?		?		?		?
Theophyllin	-0.221849	Poulin & Theil, 2000	-0.443697	Poulin & Theil, 2000	?		-0.148742	Poulin & Theil, 2000	?		?		?		?		?		?		?		?		?		?
Thiobarbital	-0.221849	Poulin & Theil, 2000	?		?		?	Poulin & Theil, 2000	?		?		?		?		?		?		?		?		?		?
Thiopental	0.0700379	Poulin & Theil, 2000	?		0.123852	Poulin & Theil, 2000	0.198657	Poulin & Theil, 2000	-0.30103	Poulin & Theil, 2000	0.0934217	Poulin & Theil, 2000	0.243038	Poulin & Theil, 2000	?		?		?		?		?		?		?
Thioridazine	?	Poulin & Theil, 2000	0.146128	Poulin & Theil, 2000	?		?	Poulin & Theil, 2000	?		?		?		?		?		?		?		?		?		?
Timolol-S	0.773128	Rodgers et al, 2005	0.174351	Rodgers et al, 2005	?		1.58365	Rodgers et al, 2005	?	Rodgers et al, 2005	0.883661	Rodgers et al, 2005	0.355643	Rodgers et al, 2005	0.150142	Rodgers et al, 2005	-0.0329203	Rodgers et al 2004	1.28262	Rodgers et al, 2005	1.10653	Rodgers et al, 2005	1.45939	Rodgers et al, 2005	?	Rodgers et al, 2005	0.894261	Rodgers et al, 2005	0.9	Obach et al 2008
Tolbutamide	-0.886057	Poulin & Theil, 2000	-1	Poulin & Theil, 2000	-0.920819	Poulin & Theil, 2000	-0.60206	Poulin & Theil, 2000	-0.721246		-0.568636	Poulin & Theil, 2000	-0.657577	Poulin & Theil, 2000	?		?		?		?		?		?		?
Trihexyphenidyl	1.11394	Jansson et al, 2008	1.32222	Jansson et al, 2008	?		1.86923	Jansson et al, 2008	?		1.36173	Jansson et al, 2008	0.908485	Jansson et al, 2008	0.897627	Jansson et al, 2008	1.88081	Jansson et al, 2008	?	Jansson et al, 2008	?	Jansson et al, 2008	1.34242	Jansson et al, 2008	?		?
Valproic acid	-0.79588	Jansson et al, 2008	-1.1549	Jansson et al, 2008	?		-0.376751	Jansson et al, 2008	?		-0.366532	Jansson et al, 2008	-0.327902	Jansson et al, 2008	?	Jansson et al, 2008	-0.823909	Jansson et al, 2008	0.176091	Jansson et al, 2008	0.255273	Jansson et al, 2008	-0.346787	Jansson et al, 2008	?		?
Verapamil	0.813581	Rodgers et al, 2005	?		?		1.96848	Rodgers et al, 2005	?	Rodgers et al, 2005	1.04766	Rodgers et al, 2005	?	Rodgers et al, 2005	?	Rodgers et al, 2005	?	Rodgers et al 2004	1.36642	Rodgers et al, 2005	?	Rodgers et al, 2005	?		?	Rodgers et al, 2005	?	Rodgers et al, 2005	0.093	Obach et al 2008
Verapamil-R	0.579784	Jansson et al, 2008	?	Jansson et al, 2008	?		1.96473	Jansson et al, 2008	?		0.973128	Jansson et al, 2008	?	Jansson et al, 2008	?	Jansson et al, 2008	?	Jansson et al, 2008	1.32015	Jansson et al, 2008	?	Jansson et al, 2008	?	Jansson et al, 2008	?		?
Verapamil-S	-0.124939	Jansson et al, 2008	?	Jansson et al, 2008	?		1.60206	Jansson et al, 2008	?		0.748188	Jansson et al, 2008	?	Jansson et al, 2008	?	Jansson et al, 2008	?	Jansson et al, 2008	0.973128	Jansson et al, 2008	?	Jansson et al, 2008	?	Jansson et al, 2008	?		?
References
Poulin P., Theil F.-P. (2000) A priori prediction of tissue:plasma partition coefficients of drugs to facilitate the use of physiologically-based pharmacokinetic models in drug discovery, Journal of Pharmaceutical Sciences, 89, 16–35.
Rodgers T., Leahy D., Rowland M. (2005) Physiologically Based Pharmacokinetic Modeling 1: Predicting the Tissue Distribution of Moderate-to-Strong Bases, Journal of Pharmaceutical Sciences, 94, 1259–1276.
Jansson R., Bredberg U., Ashton M. (2008) Prediction of drug tissue to plasma concentration ratios using a measured volume of distribution in combination with lipophilicity, Journal of Pharmaceutical Sciences, Vol. 97, 2324–2339.
De Buck S.S., Sinha V.K., Fenu L.A., Gilissen R.A., Mackie C.E., Nijsen M.J. (2007) The prediction of drug metabolism, tissue distribution, and bioavailability of 50 structurally diverse compounds in rat using mechanism-based absorption, distribution, and metabolism prediction tools, Drug Metabolism and Disposition, 35, 649–659.
Obach, R. S., Lombardo, F., & Waters, N. J. (2008). Trend analysis of a database of intravenous pharmacokinetic parameters in humans for 670 drug compounds. Drug Metabolism and Disposition, 36(7), 1385-1405.

## Sheet: Sheet1
Poulin P., Theil F.-P. (2000) A priori prediction of tissue:plasma partition coefficients of drugs to facilitate the use of physiologically-based pharmacokinetic models in drug discovery, Journal of Pharmaceutical Sciences, 89, 16–35.
Rodgers T., Leahy D., Rowland M. (2005) Physiologically Based Pharmacokinetic Modeling 1: Predicting the Tissue Distribution of Moderate-to-Strong Bases, Journal of Pharmaceutical Sciences, 94, 1259–1276.
Jansson R., Bredberg U., Ashton M. (2008) Prediction of drug tissue to plasma concentration ratios using a measured volume of distribution in combination with lipophilicity, Journal of Pharmaceutical Sciences, Vol. 97, 2324–2339.
De Buck S.S., Sinha V.K., Fenu L.A., Gilissen R.A., Mackie C.E., Nijsen M.J. (2007) The prediction of drug metabolism, tissue distribution, and bioavailability of 50 structurally diverse compounds in rat using mechanism-based absorption, distribution, and metabolism prediction tools, Drug Metabolism and Disposition, 35, 649–659.
Obach, R. S., Lombardo, F., & Waters, N. J. (2008). Trend analysis of a database of intravenous pharmacokinetic parameters in humans for 670 drug compounds. Drug Metabolism and Disposition, 36(7), 1385-1405.
